# Supplementary material for: Utilizing machine learning for survival analysis to identify risk factors for COVID-19 intensive care unit admission: A retrospective cohort study from the United Arab Emirates
Source: PLoS One. 2024 Jan 11;19(1):e0291373. doi: 10.1371/journal.pone.0291373 (PMC10783720; doi:10.1371/journal.pone.0291373)
Supplement: S1 File — (TEX) [file pone.0291373.s020.tex]

% Template for PLoS
% Version 3.6 Aug 2022
%
% % % % % % % % % % % % % % % % % % % % % %
%
% -- IMPORTANT NOTE
%
% This template contains comments intended 
% to minimize problems and delays during our production 
% process. Please follow the template instructions
% whenever possible.
%
% % % % % % % % % % % % % % % % % % % % % % % 
%
% Once your paper is accepted for publication, 
% PLEASE REMOVE ALL TRACKED CHANGES in this file 
% and leave only the final text of your manuscript. 
% PLOS recommends the use of latexdiff to track changes during review, as this will help to maintain a clean tex file.
% Visit https://www.ctan.org/pkg/latexdiff?lang=en for info or contact us at latex@plos.org.
%
%
% There are no restrictions on package use within the LaTeX files except that no packages listed in the template may be deleted.
%
% Please do not include colors or graphics in the text.
%
% The manuscript LaTeX source should be contained within a single file (do not use \input, \externaldocument, or similar commands).
%
% % % % % % % % % % % % % % % % % % % % % % %
%
% -- FIGURES AND TABLES
%
% Please include tables/figure captions directly after the paragraph where they are first cited in the text.
%
% DO NOT INCLUDE GRAPHICS IN YOUR MANUSCRIPT
% - Figures should be uploaded separately from your manuscript file. 
% - Figures generated using LaTeX should be extracted and removed from the PDF before submission. 
% - Figures containing multiple panels/subfigures must be combined into one image file before submission.
% For figure citations, please use "Fig" instead of "Figure".
% See http://journals.plos.org/plosone/s/figures for PLOS figure guidelines.
%
% Tables should be cell-based and may not contain:
% - spacing/line breaks within cells to alter layout or alignment
% - do not nest tabular environments (no tabular environments within tabular environments)
% - no graphics or colored text (cell background color/shading OK)
% See http://journals.plos.org/plosone/s/tables for table guidelines.
%
% For tables that exceed the width of the text column, use the adjustwidth environment as illustrated in the example table in text below.
%
% % % % % % % % % % % % % % % % % % % % % % % %
%
% -- EQUATIONS, MATH SYMBOLS, SUBSCRIPTS, AND SUPERSCRIPTS
%
% IMPORTANT
% Below are a few tips to help format your equations and other special characters according to our specifications. For more tips to help reduce the possibility of formatting errors during conversion, please see our LaTeX guidelines at http://journals.plos.org/plosone/s/latex
%
% For inline equations, please be sure to include all portions of an equation in the math environment.  For example, x$^2$ is incorrect; this should be formatted as $x^2$ (or $\mathrm{x}^2$ if the romanized font is desired).
%
% Do not include text that is not math in the math environment. For example, CO2 should be written as CO\textsubscript{2} instead of CO$_2$.
%
% Please add line breaks to long display equations when possible in order to fit size of the column. 
%
% For inline equations, please do not include punctuation (commas, etc) within the math environment unless this is part of the equation.
%
% When adding superscript or subscripts outside of brackets/braces, please group using {}.  For example, change "[U(D,E,\gamma)]^2" to "{[U(D,E,\gamma)]}^2". 
%
% Do not use \cal for caligraphic font.  Instead, use \mathcal{}
%
% % % % % % % % % % % % % % % % % % % % % % % % 
%
% Please contact latex@plos.org with any questions.
%
% % % % % % % % % % % % % % % % % % % % % % % %

\documentclass[10pt,letterpaper]{article}
\usepackage[top=0.85in,left=2.75in,footskip=0.75in]{geometry}

% amsmath and amssymb packages, useful for mathematical formulas and symbols
\usepackage{amsmath,amssymb}
\usepackage{subfig}
% Use adjustwidth environment to exceed column width (see example table in text)
\usepackage{changepage}

% textcomp package and marvosym package for additional characters
\usepackage{textcomp,marvosym}

% cite package, to clean up citations in the main text. Do not remove.
\usepackage{cite}

% Use nameref to cite supporting information files (see Supporting Information section for more info)
\usepackage{nameref,hyperref}

% line numbers
\usepackage[right]{lineno}

% ligatures disabled
\usepackage[nopatch=eqnum]{microtype}
\DisableLigatures[f]{encoding = *, family = * }

% color can be used to apply background shading to table cells only
\usepackage[table]{xcolor}

% array package and thick rules for tables
\usepackage{array}

% create "+" rule type for thick vertical lines
\newcolumntype{+}{!{\vrule width 2pt}}

% create \thickcline for thick horizontal lines of variable length
\newlength\savedwidth
\newcommand\thickcline[1]{%
  \noalign{\global\savedwidth\arrayrulewidth\global\arrayrulewidth 2pt}%
  \cline{#1}%
  \noalign{\vskip\arrayrulewidth}%
  \noalign{\global\arrayrulewidth\savedwidth}%
}

% \thickhline command for thick horizontal lines that span the table
\newcommand\thickhline{\noalign{\global\savedwidth\arrayrulewidth\global\arrayrulewidth 2pt}%
\hline
\noalign{\global\arrayrulewidth\savedwidth}}


% Remove comment for double spacing
%\usepackage{setspace} 
%\doublespacing

% Text layout
\raggedright
\setlength{\parindent}{0.5cm}
\textwidth 5.25in 
\textheight 8.75in

% Bold the 'Figure #' in the caption and separate it from the title/caption with a period
% Captions will be left justified
\usepackage[aboveskip=1pt,labelfont=bf,labelsep=period,justification=raggedright,singlelinecheck=off]{caption}
\renewcommand{\figurename}{Fig}

% Use the PLoS provided BiBTeX style
\bibliographystyle{plos2015}

% Remove brackets from numbering in List of References
\makeatletter
\renewcommand{\@biblabel}[1]{\quad#1.}
\makeatother


% Header and Footer with logo
\usepackage{lastpage,fancyhdr,graphicx}
\usepackage{epstopdf}
%\pagestyle{myheadings}
\pagestyle{fancy}
\fancyhf{}
%\setlength{\headheight}{27.023pt}
%\lhead{\includegraphics[width=2.0in]{PLOS-submission.eps}}
\rfoot{\thepage/\pageref{LastPage}}
\renewcommand{\headrulewidth}{0pt}
\renewcommand{\footrule}{\hrule height 2pt \vspace{2mm}}
\fancyheadoffset[L]{2.25in}
\fancyfootoffset[L]{2.25in}
\lfoot{\today}

%% Include all macros below

\newcommand{\lorem}{{\bf LOREM}}
\newcommand{\ipsum}{{\bf IPSUM}}

%% END MACROS SECTION


\begin{document}
\vspace*{0.2in}

% Title must be 250 characters or less.
\begin{flushleft}
%{\Large
%\textbf\newline{Full title: Clinical characteristics and risk factors in severe COVID-19 patients using machine learning for survival analysis: retrospective United Arab Emirates study} % Please use "sentence case" for title and headings (capitalize only the first word in a title (or heading), the first word in a subtitle (or subheading), and any proper nouns).
%}
%\newline
%% Insert author names, affiliations and corresponding author email (do not include titles, positions, or degrees).
%\\
%Aamna AlShehhi\textsuperscript{1\Yinyang},
%Taleb M. Almansoori\textsuperscript{2},
%Ahmed R. Alsuwaidi\textsuperscript{3},
%Hiba Alblooshi\textsuperscript{4*\Yinyang}
%\\
%\bigskip
%\textbf{1} Biomedical Engineering Department, Khalifa University, Abu Dhabi,United Arab Emirates
%\\
%\textbf{2} Department of Radiology, United Arab Emirates University, Al Ain, United Arab Emirates
%\\
%\textbf{3} Department of Pediatrics,United Arab Emirates University, Al Ain, United Arab Emirates
%\\
%\textbf{3} Department of Genetic and Genomic, United Arab Emirates University, Al Ain, United Arab Emirates
%\\
%\bigskip

%\flushbottom
%\maketitle
% * <john.hammersley@gmail.com> 2015-02-09T12:07:31.197Z:
%
%  Click the title above to edit the author information and abstract
%
%\thispagestyle{empty}

%\noindent Please note: Abbreviations should be introduced at the first mention in the main text – no %abbreviations lists. Suggested structure of main text (not enforced) is provided below.


\end{flushleft}

\section*{Additional information}
%To include, in this order: \textbf{Accession codes} (where applicable); \textbf{Competing interests} 
%(mandatory statement). 
%The corresponding author is responsible for submitting a \href{http://www.nature.com/srep/policies/%index.html#competing}{competing interests statement} on behalf of all authors of the paper. This %statement must be included in the submitted article file.

\renewcommand{\thefigure}{S\arabic{figure}}

\setcounter{figure}{0}   


\begin{figure}[!ht]
\centering
\includegraphics[width=.5\linewidth, height = 8cm]{images/S1_Fig1.pdf}
%\captionsetup{labelformat=empty}
%\caption{}
\caption{\textbf{Sociodemographic information missing values:} The figure illustrates the number of missing instances in each variable. The variable with more than 70\% missing information was excluded from this analysis.}
\label{fig:s1}
\end{figure}

\begin{figure}[!ht]
\centering
\includegraphics[width=.5\linewidth, height = 8cm]{images/S1_Fig2.pdf}
%\captionsetup{labelformat=empty}
%\caption{}
\caption{\textbf{Comorbidity missing values:} The figure illustrates the number of missing instances in each variable. The variable with more than 70\% missing information was excluded from this analysis.}
\label{fig:s2}
\end{figure}


\begin{figure}[!ht]
\centering
\includegraphics[width=.5\linewidth, height = 8cm]{images/S1_Fig3.pdf}
%\captionsetup{labelformat=empty}
\caption{\textbf{Symptoms upon admission missing values:} The figure illustrates the number of missing instances in each variable. The variable with more than 70\% missing information was excluded from this analysis.}
%\captionsetup{labelformat=empty}
%\caption{}
\label{fig:s3}
\end{figure}


\begin{figure}[!ht]
\centering
\includegraphics[width=.5\linewidth, height = 8cm]{images/S1_Fig4.pdf}

%\captionsetup{labelformat=empty}
\caption{\textbf{Laboratory results upon admission missing values:} The figure illustrates the number of missing instances in each variable. The variable with more than 70\% missing information was excluded from this analysis.}
%\captionsetup{labelformat=empty}
%\caption{}
\label{fig:s4}
\end{figure}


\begin{figure}[!ht]
\centering
\includegraphics[width=.5\linewidth, height = 8cm]{images/S1_Fig5.pdf}

%\captionsetup{labelformat=empty}
\caption{\textbf{Vital information upon admission missing values:} The figure illustrates the number of missing instances in each variable. The variable with more than 70\% missing information was excluded from this analysis.}
%\captionsetup{labelformat=empty}
%\caption{}
\label{fig:s5}
\end{figure}


\begin{figure}[!ht]
\centering
\includegraphics[width=.5\linewidth, height = 8cm]{images/S1_Fig6.pdf}

%\captionsetup{labelformat=empty}
\caption{\textbf{COVID19 therapy missing values:} The figure illustrates the number of missing instances in each variable. The variable with more than 70\% missing information was excluded from this analysis.}
%\captionsetup{labelformat=empty}
%\caption{}
\label{fig:s6}
\end{figure}

\clearpage
\pagebreak
%\textbf{Missing Value Imputation using Random Forest}


\begin{figure}[!ht]
\centering
\includegraphics[width=\linewidth]{images/S1_Fig7.pdf}

%\captionsetup{labelformat=empty}
\caption{\textbf{Missing data patterns in multivariate data.} Explore patterns of missingness between levels of included variables. The pairs plots show relationships between missing values (gray) and observed values (Blue) for all the features. The distributions are used to visualize the continuous features, and the proportions are shown for categorical variables.}
\label{fig:s7.1}
\end{figure}

\begin{figure}[!ht]
\centering
\includegraphics[width=\linewidth]{images/S1_Fig8.pdf}

%\captionsetup{labelformat=empty}
\caption{\textbf{Missing data patterns in multivariate data.} Explore patterns of missingness between levels of included variables. The pairs plots show relationships between missing values (gray) and observed values (Blue) for all the features. The distributions are used to visualize the continuous features, and the proportions are shown for categorical variables (continue).}
\label{fig:s7.2}
\end{figure}

\begin{figure}[!ht]
\centering
\includegraphics[width=\linewidth]{images/S1_Fig9.pdf}

%\captionsetup{labelformat=empty}
\caption{\textbf{Missing data patterns in multivariate data.} Explore patterns of missingness between levels of included variables. The pairs plots show relationships between missing values (gray) and observed values (Blue) for all the features. The distributions are used to visualize the continuous features, and the proportions are shown for categorical variables (continue).}
\label{fig:s7.3}
\end{figure}

\begin{figure}[!ht]
\centering
\includegraphics[width=\linewidth]{images/S1_Fig10.pdf}

%\captionsetup{labelformat=empty}
\caption{\textbf{Missing data patterns in multivariate data.} Explore patterns of missingness between levels of included variables. The pairs plots show relationships between missing values (gray) and observed values (Blue) for all the features. The distributions are used to visualize the continuous features, and the proportions are shown for categorical variables (continue).}
\label{fig:s7.4}
\end{figure}

\begin{figure}[!ht]
\centering
\includegraphics[width=\linewidth]{images/S1_Fig11.pdf}

%\captionsetup{labelformat=empty}
\caption{\textbf{Missing data patterns in multivariate data.} Explore patterns of missingness between levels of included variables. The pairs plots show relationships between missing values (gray) and observed values (Blue) for all the features. The distributions are used to visualize the continuous features, and the proportions are shown for categorical variables (continue).}
\label{fig:s7.5}
\end{figure}

\begin{figure}[!ht]
\centering
\includegraphics[width=\linewidth]{images/S1_Fig12.pdf}

%\captionsetup{labelformat=empty}
\caption{\textbf{Missing data patterns in multivariate data.} Explore patterns of missingness between levels of included variables. The pairs plots show relationships between missing values (gray) and observed values (Blue) for all the features. The distributions are used to visualize the continuous features, and the proportions are shown for categorical variables (continue).}
\label{fig:s7.6}
\end{figure}

\begin{figure}[!ht]
\centering
\includegraphics[width=\linewidth]{images/S1_Fig13.pdf}

%\captionsetup{labelformat=empty}
\caption{\textbf{Missing data patterns in multivariate data.} Explore patterns of missingness between levels of included variables. The pairs plots show relationships between missing values (gray) and observed values (Blue) for all the features. The distributions are used to visualize the continuous features, and the proportions are shown for categorical variables (continue).}
\label{fig:s7.7}
\end{figure}

\begin{figure}[!ht]
\centering
\includegraphics[width=\linewidth]{images/S1_Fig14.pdf}

%\captionsetup{labelformat=empty}
\caption{\textbf{Missing data patterns in multivariate data.} Explore patterns of missingness between levels of included variables. The pairs plots show relationships between missing values (gray) and observed values (Blue) for all the features. The distributions are used to visualize the continuous features, and the proportions are shown for categorical variables (continue).}
\label{fig:s7.8}
\end{figure}

\begin{figure}[!ht]
\centering
\includegraphics[width=\linewidth]{images/S1_Fig15.pdf}

%\captionsetup{labelformat=empty}
\caption{\textbf{Missing data patterns in multivariate data.} Explore patterns of missingness between levels of included variables. The pairs plots show relationships between missing values (gray) and observed values (Blue) for all the features. The distributions are used to visualize the continuous features, and the proportions are shown for categorical variables (continue).}
\label{fig:s7.9}
\end{figure}


\begin{figure}[!ht]
\centering
\includegraphics[width=\linewidth]{images/S1_Fig16.pdf}

%\captionsetup{labelformat=empty}
\caption{\textbf{Missing data patterns in multivariate data.} Explore patterns of missingness between levels of included variables. The pairs plots show relationships between missing values (gray) and observed values (Blue) for all the features. The distributions are used to visualize the continuous features, and the proportions are shown for categorical variables (continue).}
\label{fig:s7.10}
\end{figure}

\begin{figure}[!ht]
\centering
\includegraphics[width=\linewidth]{images/S1_Fig17.pdf}

%\captionsetup{labelformat=empty}
\caption{\textbf{Missing data patterns in multivariate data.} Explore patterns of missingness between levels of included variables. The pairs plots show relationships between missing values (gray) and observed values (Blue) for all the features. The distributions are used to visualize the continuous features, and the proportions are shown for categorical variables (continue).}
\label{fig:s7.11}
\end{figure}


\begin{figure}[!ht]
\centering
\includegraphics[width=\linewidth]{images/S1_Fig18.pdf}

%\captionsetup{labelformat=empty}
\caption{\textbf{Missing value imputation using Random Forest.}The figure compare the distribution of the original and imputed data. The magenta points represent the imputed points, and the blue ones show the observed ones. The plots infer that the imputed values are plausible values for the missing points. }
\label{fig:s7}
\end{figure}

\clearpage
\pagebreak


\begin{figure}[!ht]
\centering
\includegraphics[width=\linewidth]{images/S1_Fig19.pdf}

%\captionsetup{labelformat=empty}
\caption{\textbf{Correlation Plot.} Heat map to visualize the correlation between the study features after removing the highly correlated features ($\rangle$0.7 and $\langle$-0.7)  }
\label{fig:s8.1}
\end{figure}


\end{document}
